# Supplementary material for: Attention Bias Test Measures Negative But Not Positive Affect in Sheep: A Replication Study
Source: Animals (Basel). 2020 Jul 30;10(8):1314. doi: 10.3390/ani10081314 (PMC7460280; doi:10.3390/ani10081314)
Supplement: Supplementary file 1 [file animals-10-01314-s001.zip]

Archive with 2 entries (1 files):
- Supplementary File/
- Supplementary File/S1_Video.mpg
